# Supplementary material for: Effectiveness of an online module: climate-change and sustainability in clinical practice
Source: BMC Med Educ. 2022 Sep 17;22:682. doi: 10.1186/s12909-022-03734-8 (PMC9482263; doi:10.1186/s12909-022-03734-8)
Supplement: Supplementary file 2 — Additional file 2. [file 12909_2022_3734_MOESM2_ESM.xlsx]

## Sheet: Premodule
StartDate	EndDate	Status	Progress	Duration (in seconds)	Finished	RecordedDate	ResponseId	DistributionChannel	UserLanguage	Q1	Q1_3_TEXT	Q2	Q3	Q3_8_TEXT	Q4	Q4_7_TEXT	Q5_1	Q6_1	Q6_2	Q7_1	Q8_1	Q8_2	Q8_3	Q8_4	Q9
Start Date	End Date	Response Type	Progress	Duration (in seconds)	Finished	Recorded Date	Response ID	Distribution Channel	User Language	Which year of medical school are you currently in? - Selected Choice	Which year of medical school are you currently in? - Other (please specify) - Text	What is your gender?	Currently what is your medical career tendency? - Selected Choice	Currently what is your medical career tendency? - Other (please specify) - Text	Why have you chosen to participate in this study? (Select all that apply) - Selected Choice	Why have you chosen to participate in this study? (Select all that apply) - Other (please specify) - Text	How much teaching on climate change and health have you received so far during medical school? - 1	Please rate the importance of the following statements. - Understanding the implications of climate change on health and healthcare is:	Please rate the importance of the following statements. - Improving the sustainability of clinical practice is:	Healthcare workers have a responsibility to reduce the environmental impact of the NHS. To what extent do you agree? - 1	Please rate your understanding of the following concepts. - The environmental impact of clinical pathways.	Please rate your understanding of the following concepts. - The influence climate change has on health	Please rate your understanding of the following concepts. - The principles of sustainable clinical practice	Please rate your understanding of the following concepts. - The health co-benefits of climate action	In the context of healthcare, what does the term 'sustainability' mean to you?
2020-06-04 11:26:51	2020-06-04 11:28:38	0	100	106	1	2020-06-04 11:28:38	R_QaDTyOmEiPFKujv	anonymous	EN	2		2	7		4		4	3	2	2	3	3	3	3	Not too much plastic waste
2020-06-05 02:16:37	2020-06-05 02:18:07	0	100	89	1	2020-06-05 02:18:07	R_engTXahoblw65H3	anonymous	EN	1		1	3		4		5	1	1	1	3	3	4	3	Using healthcare in a responsible way so that climate and a healthy planet can be maintained
2020-06-05 06:41:51	2020-06-05 06:44:08	0	100	136	1	2020-06-05 06:44:09	R_PwJg5qnuwZnO94l	anonymous	EN	1		1	1		4,5,6,7	I think its an important subject	5	2	1	1	4	4	4	4	A healthcare system which does not make excessive drains on the environment and can continue to run in its current state, which has a minimal impact on the environment and makes efforts to invest in its future
2020-06-09 11:54:22	2020-06-09 11:58:07	0	100	224	1	2020-06-09 11:58:08	R_2wtLz4CkeLzcW70	anonymous	EN	3	Intercalation year	1	1		4		5	1	1	2	3	2	3	2	Delivering healthcare that is not detrimental to the environment and is able to continue indefinitely without exhausting natural resources
2020-06-10 07:38:19	2020-06-10 07:41:45	0	100	206	1	2020-06-10 07:41:47	R_3wpkPQAWWQEHKHD	anonymous	EN	3	Intercalation year	1	7		4,5,6		4	2	2	2	4	3	4	3	providing high quality healthcare for all without exhausting the existing healthcare system or damaging the environment. It also involves reducing waste and carbon footprint.
2020-06-10 09:37:46	2020-06-10 09:40:05	0	100	139	1	2020-06-10 09:40:05	R_3r0sRAMkkBty62k	anonymous	EN	3	Intercalating	1	2		4,6		4	1	1	2	4	2	3	2	Using resources thag you can recycle, acting in ways that makes sure there’s enough resources for future generations
2020-06-12 07:44:00	2020-06-12 07:48:24	0	100	263	1	2020-06-12 07:48:25	R_1JRRBR2CGMrgVsp	anonymous	EN	2		2	8	Public Health/General Medicine	4,5		5	1	1	2	2	1	3	1	Safe and effective, reduced carbon emision, degrowth driven healthcare
2020-07-10 05:54:52	2020-07-10 05:56:04	0	100	71	1	2020-07-10 05:56:04	R_1FyOYasKPnJGG8d	anonymous	EN	1		1	1		4,5		5	3	2	2	5	4	4	4	No idea!
2020-07-10 07:17:25	2020-07-10 07:20:47	0	100	201	1	2020-07-10 07:20:47	R_3MF341UIDQ7uX9r	anonymous	EN	1		1	2		4,5,6		5	1	2	2	4	2	4	2	a practice that will allow us to continue by not overusing resources such as money, staff and environmental materials
2020-07-10 09:03:52	2020-07-10 09:06:09	0	100	136	1	2020-07-10 09:06:11	R_10UhLItCA0v4QBc	anonymous	EN	3	Intercalating	1	7		4		4	2	2	1	4	4	4	4	Reducing the negative impact of healthcare on the environment
2020-07-12 04:54:58	2020-07-12 04:57:59	0	100	180	1	2020-07-12 04:58:00	R_8IbBG677leouH0R	anonymous	EN	1		2	2		4,5,6		4	1	1	2	4	3	5	3	Using resources in a way that minimises environmental impact and means the service will still be viable in the future
2020-07-13 01:54:56	2020-07-13 01:57:06	0	100	129	1	2020-07-13 01:57:06	R_3lFg2bh5lJqLYEC	anonymous	EN	1		1	7		4		4	2	2	2	4	2	4	2	ability to meet the healthcare needs of the present generation whilst reducing the detriment of the environmental impact for the future generations
2020-07-13 05:52:11	2020-07-13 05:55:56	0	100	224	1	2020-07-13 05:55:57	R_2cznqkwdII4zbBL	anonymous	EN	3	Intermitting (beginning 4th year in Sept 2020)	1	2		4		4	2	2	4	4	4	4	4	Using eco-friendly medical equipment where possible and reducing waste within a healthcare setting
2020-07-13 06:21:09	2020-07-13 06:23:37	0	100	148	1	2020-07-13 06:23:38	R_1mEgaVKNmXAUsfd	anonymous	EN	3	Intercalating between years 3 and 4	1	8	Emergency Medicine	4,5,6		5	1	1	2	5	2	5	2	It means that a thing (procedure, equipment etc.) can be done/produced/provided in a way that does not rely on limited resources (fossil fuels/plastics etc.)
2020-07-13 07:05:23	2020-07-13 07:16:45	0	100	682	1	2020-07-13 07:16:45	R_tT0CglQ3Mu4rdtf	anonymous	EN	1		1	1		4,5,6		4	2	1	2	5	2	4	3	Meeting the healthcare needs of the current population without compromising the heath needs of future generations
2020-07-13 11:12:19	2020-07-13 11:14:30	0	100	130	1	2020-07-13 11:14:31	R_2ONoQEy47hlwN7j	anonymous	EN	1		1	4		4		5	1	1	1	3	4	3	4	Providing a service that meets the needs of patients that is simultaneously not harmful for the planet
2020-07-15 10:00:12	2020-07-15 10:01:56	0	100	104	1	2020-07-15 10:01:58	R_25RBFBaFoEB4BSO	anonymous	EN	2		1	2		4,5,6		5	1	1	1	4	2	3	2	being able to provide a service that can be maintained over time, doesn't significantly impact on the climate and the world around us, and we will be able to provide in future years as resources become scarce. a move away from resource based healthcare to nature based health solutions
2020-07-17 06:50:49	2020-07-17 06:54:33	0	100	223	1	2020-07-17 06:54:35	R_23aeYvSk07O7cbI	anonymous	EN	3	Intercalating between years 3 and 4	1	8	Emergency Medicine	4,5,6		5	1	1	2	5	2	5	2	Providing services that can be renewed or offset to negate the impact on the environment. This extends to things like equipment, so in the case of things like catheters, making sure their disposal is as low-impact as possible and investing in carbon-negative things elsewhere to offset these unavoidable single use items.
2020-07-17 11:03:52	2020-07-17 11:07:22	0	100	209	1	2020-07-17 11:07:22	R_1diPFOoLsmTQ9sm	anonymous	EN	3	Start 4th year in Sep 2020	2	3		4,5		5	2	2	2	4	4	4	4	Sustainability concerns processes and ways of life that help to preserve the environment and limit the damage to it
2020-07-21 08:18:39	2020-07-21 08:22:29	0	100	230	1	2020-07-21 08:22:29	R_1hPY5bhIf86NOK6	anonymous	EN	1		1	4		4		4	2	1	2	4	3	3	2	It means finding alternatives to equipment where we can that does contribute to plastic pollution and greenhouse gas emission. It means having public health awareness around the damages of climate change on the environment but also on human health. It means working towards a healthcare system that realises populations of people have worse health outcomes due to living in areas of poor environment…
2020-07-22 06:25:17	2020-07-22 06:29:37	0	100	260	1	2020-07-22 06:29:38	R_3O7Dd46EONvqViJ	anonymous	EN	3	intercalating between third and fourth year	2	1		4,6		5	2	2	2	3	3	3	3	Aspects of healthcare that enable successful outcomes without compromising future delivery
2020-07-22 11:27:35	2020-07-22 11:29:44	0	100	129	1	2020-07-22 11:29:44	R_2v35hv3BGhRBHOJ	anonymous	EN	2		1	2		4		3	3	2	4	4	4	4	4	Being able to provide care that could be provided for many years to come without detriment to society and the natural environment
2020-07-22 12:07:58	2020-07-22 12:09:48	0	100	109	1	2020-07-22 12:09:50	R_Uc0y8KEfyxWWcaB	anonymous	EN	1		1	3		4,5,6		5	1	1	1	4	3	4	3	using the resources available in the most efficient and effective way
2020-07-26 03:58:37	2020-07-26 04:01:24	0	100	167	1	2020-07-26 04:01:24	R_27sduCqdBL8cGA0	anonymous	EN	2		1	7		4		4	2	1	1	4	4	4	4	being able to continue using materials, resources, waste/sharps/plastic disposal methods associated with healthcare and healthcare procedures that does not damage the environment
2020-07-26 04:00:51	2020-07-26 04:09:33	0	100	521	1	2020-07-26 04:09:34	R_1JIzFRKofuKxOpd	anonymous	EN	3	Unsure if I fall under 4th year or 5th year, as we still have an OSCE to do, but will be going into 5th year next month.	1	8	I want to apply for a MedEd AFP, but want to do surgery (possibly T&O or Ophthal)	4,6,7	During lockdown we have missed out on 3 months of clinical teaching, and had little online teaching, so will be beneficial in that sense. Selfishly, this will be good for my CV too.	5	1	1	1	4	3	5	3	The ability to provide healthcare interventions/ treatments/ practices that the current population recieves, and to ensure that current healthcare standards are maintained (as a bare minimum) but are improved for future populations.
2020-07-26 08:22:37	2020-07-26 08:23:54	0	100	77	1	2020-07-26 08:23:55	R_3nrcW6zCcsuCf4K	anonymous	EN	1		1	1		4,5		5	2	1	1	5	3	4	5	Not having too much disposable items
2020-07-27 01:16:36	2020-07-27 01:18:27	0	100	111	1	2020-07-27 01:18:27	R_2vYqDRmWFICN9AT	anonymous	EN	1		1	2		4		5	1	1	2	5	5	5	5	use of resources that doesn't contribute to climate change and use of renewable energy where possible
2020-07-27 04:39:45	2020-07-27 04:48:07	0	100	502	1	2020-07-27 04:48:07	R_rojYnCJt2bUAWiJ	anonymous	EN	2		1	1		4,6		4	2	1	1	4	3	4	4	All equipment, medicines etc should be produced in an environmentally friendly way. Hospitals/GP surgeries should be aim to reduce their impact on the environment (heating should be efficient, should be located near public transport or accessible by bike etc). Patients should be aware of their role in not using unnecessary resources. Local government/governmental policy when providing healthcare …
2020-07-28 04:08:27	2020-07-28 04:14:10	0	100	343	1	2020-07-28 04:14:11	R_viqyN8ociDRSa09	anonymous	EN	2		1	7		4,5,6		4	1	1	1	4	3	3	2	Being able to deliver high quality care and public health with minimal environmental damage/contributing to exhausting natural resources
2020-07-28 06:16:37	2020-07-28 06:18:34	0	100	116	1	2020-07-28 06:18:35	R_1BOPesIkuHFtEML	anonymous	EN	2		2	7		4		4	1	1	4	3	3	3	3	Reducing the environmental effect of healthcare (eg waste)
2020-07-28 06:18:38	2020-07-28 06:20:36	0	100	118	1	2020-07-28 06:20:38	R_8wYlXkuI57ssMTv	anonymous	EN	1		2	2		4,5,6		4	1	1	4	3	4	4	4	long term solutions to reduce waste and climate impacts
2020-07-28 07:16:29	2020-07-28 07:17:52	0	100	82	1	2020-07-28 07:17:52	R_1dAJJWHpbAhzLub	anonymous	EN	2		1	8	obs and gynae	4		5	1	1	1	5	3	4	4	making sure there are resources for future generations
2020-07-28 10:37:30	2020-07-28 10:42:07	0	100	277	1	2020-07-28 10:42:09	R_12gceU7kBQsNGDk	anonymous	EN	1		1	2		4		4	2	1	2	5	4	5	4	healthcare principles that encompass environmental stewardship and recognise the benefits of this to public health
2020-07-28 12:45:39	2020-07-28 12:47:52	0	100	133	1	2020-07-28 12:47:54	R_sgOiq1qPJHvaktr	anonymous	EN	2		1	2		4		4	3	1	2	4	4	4	4	Using sustainable materials for medical equipment
2020-07-28 16:10:42	2020-07-28 16:16:21	0	100	338	1	2020-07-28 16:16:21	R_W6EvtivIHc48Dvj	anonymous	EN	1		2	2		4,6		5	2	2	1	4	3	4	4	Being able to continue providing excellent care to patients but without the damage to the climate that currently occurs as a result, to enable us to continue providing care for a long time.
2020-07-29 04:27:12	2020-07-29 04:29:35	0	100	143	1	2020-07-29 04:29:36	R_6QCVwiDN7WIrrpf	anonymous	EN	1		1	8	Anaesthetics	4,5,6		5	2	2	1	3	3	3	3	Whether the pathways involved in the process of producing drugs/equipment received in healthcare are environmentally friendly
2020-07-29 08:40:48	2020-07-29 11:04:40	0	100	8631	1	2020-07-29 11:04:42	R_0MUdO0ay3Mlbeet	anonymous	EN	3	Intercalating	1	7		4		5	2	1	1	4	5	5	5	Ensuring that the medical waste being produced is not so great that the environment cannot deal with it and ensuring that products are created from materials that are not finite.
2020-07-29 11:34:41	2020-07-29 11:37:52	0	100	190	1	2020-07-29 11:37:53	R_QnOExnxgfsnZERP	anonymous	EN	1		2	4		4		5	1	2	1	4	3	3	3	Using resources efficiently and responsibly to limit wasting. Also a key focus on healthcare promotion.
2020-07-29 11:05:08	2020-07-29 11:46:10	0	100	2461	1	2020-07-29 11:46:11	R_OfkEjj2kQvsDsqd	anonymous	EN	1		1	8	IR	4,5,6,7	I care for the environment and I would like to be able to reduce the strain its placed on it	5	1	1	1	5	5	5	5	working in such a way to help protect the environment by reducing waste
2020-07-30 03:54:12	2020-07-30 03:55:12	0	100	59	1	2020-07-30 03:55:14	R_3nGe1Ob7pjo23Bz	anonymous	EN	1		1	7		4,5		5	2	1	2	5	4	5	5	not using too many disposable items
2020-07-30 08:50:20	2020-07-30 08:52:04	0	100	104	1	2020-07-30 08:52:06	R_3hz1JnHQUYkbSV0	anonymous	EN	2		1	1		4,6		4	2	1	2	4	4	4	4	practices and attitudes that do not damage the environment over time, e.g. sharps disposal, plastic waste reduction and disposal etc
2020-07-30 09:21:00	2020-07-30 09:21:48	0	100	48	1	2020-07-30 09:21:50	R_1pXxNUG5JAi1Ifp	anonymous	EN	1		1	7		4,5		4	1	2	2	5	4	5	5	not using too many disposable items
2020-07-30 10:51:20	2020-07-30 10:53:23	0	100	122	1	2020-07-30 10:53:24	R_1ewLKY97CbcKLie	anonymous	EN	3	Intercalating between 3rd year and 4th year	1	2		4		3	1	1	1	4	4	4	4	Reducing the impact on the environment
2020-07-30 11:43:38	2020-07-30 11:45:26	0	100	107	1	2020-07-30 11:45:26	R_10u8Cw01zETO8Gd	anonymous	EN	2		1	2		4		4	1	1	1	4	3	3	3	Ensuring the continuation and availability of resources
2020-07-30 12:44:24	2020-07-30 12:47:28	0	100	184	1	2020-07-30 12:47:29	R_1KwngLEqWqyPIBs	anonymous	EN	1		1	2		4,5		5	2	2	2	4	4	3	3	Use of resources in healrhcare in a way that is minimal in damage to the environment and enables the resource to be there indefinitely
2020-07-30 14:27:38	2020-07-30 14:31:00	0	100	201	1	2020-07-30 14:31:02	R_2aQP72ej1zBNCSW	anonymous	EN	1		1	7		4		5	2	1	2	3	2	2	2	Healthcare and clinical practice that looks to decrease the NHS carbon footprint and deliver treatments with a lower environmental impact
2020-07-31 05:40:45	2020-07-31 05:42:45	0	100	119	1	2020-07-31 05:42:46	R_2QnEKqlysuqTBeE	anonymous	EN	3	Intercalation	1	8	Anaesthetics/ICU	4,5,6		4	2	2	2	3	3	3	3	Whether the pathway taken to produce medications or equipment for healthcare is environmentally friendly and takes into account carbon emissions
2020-07-31 05:15:01	2020-07-31 07:43:03	0	100	8881	1	2020-07-31 07:43:04	R_CmKrkcjh75pWFqx	anonymous	EN	1		1	1		4		5	2	1	1	4	3	4	4	Balancing the use of our resources with the environmental impact of producing them and disposing of them.
2020-07-31 08:30:33	2020-07-31 08:33:55	0	100	202	1	2020-07-31 08:33:56	R_9vEmKf9gwJke4Kd	anonymous	EN	1		1	3		4,6		5	3	2	2	4	4	4	4	The ability to provide a service in a self sufficient manner without a large negative effect on the environment potentially forever
2020-07-31 10:30:15	2020-07-31 10:32:28	0	100	133	1	2020-07-31 10:32:30	R_3hbGOdAgyYszn6i	anonymous	EN	2		1	7		4		4	2	1	1	4	4	4	4	Ensuring medical equipment is utilised to its maximum potential
2020-07-25 18:48:00	2020-07-25 18:48:28	0	44	27	0	2020-08-01 18:48:32	R_DIQri8xzVnnW6R3	anonymous	EN	2		2	4		4
2020-07-26 05:16:25	2020-07-26 05:16:50	0	44	25	0	2020-08-02 05:17:07	R_3NzaqMWlWydiNN9	anonymous	EN	1		2	2		4,5
2020-08-07 08:53:22	2020-08-07 13:18:26	0	100	15904	1	2020-08-07 13:18:26	R_u4CGawsCU8rK0db	anonymous	EN	2		1	1		4		4	2	2	1	4	4	4	4	Decreasing carbon footprint
2020-08-10 07:16:55	2020-08-10 07:17:48	0	44	53	0	2020-08-17 07:18:02	R_2dRRawflFOnOLUf	anonymous	EN	1		1	7		4,6
2020-08-17 12:11:51	2020-08-17 12:27:52	0	100	961	1	2020-08-17 12:27:53	R_3JLBFYSlcegX5C7	anonymous	EN	3	Going into 4th Year next week	1	4		4,6		5	2	2	4	4	2	3	3	less plastic, less waste, better allocation of resources to places that actually need them

## Sheet: Post module + module evaluation
StartDate	EndDate	Status	Progress	Duration (in seconds)	Finished	RecordedDate	ResponseId	DistributionChannel	UserLanguage	Q6_1	Q6_2	Q7_1	Q8_1	Q8_2	Q8_3	Q8_4	Q9	Q10	Q11	Q11_4_TEXT	Q12_1	Q12_2	Q12_3	Q12_4	Q13	Q14	Q15	Q16
Start Date	End Date	Response Type	Progress	Duration (in seconds)	Finished	Recorded Date	Response ID	Distribution Channel	User Language	Having completed the online module please rate the importance of the following statements. - Understanding the implications of climate change on health and healthcare is:	Having completed the online module please rate the importance of the following statements. - Improving the sustainability of clinical practice is:	Having completed the online module to what extent do you agree with the statement below? - Healthcare workers have a responsibility to reduce the environmental impact of the NHS.	Having completed the online module please rate your understanding of the following concepts. - The environmental impact of clinical pathways.	Having completed the online module please rate your understanding of the following concepts. - The influence of climate change on health.	Having completed the online module please rate your understanding of the following concepts. - The principles of sustainable clinical practice.	Having completed the online module please rate your understanding of the following concepts. - The health co-benefits of climate action	In the context of healthcare, what does the term 'sustainability' mean to you?	How long did this module take you to complete	In how many sittings did you complete the module - Selected Choice	In how many sittings did you complete the module - 4 or more (please specify). - Text	To what extent do you agree to the following statements? - The content of the E-module was at an appropriate level for my training.	To what extent do you agree to the following statements? - The content of the online module was relevant to my training	To what extent do you agree to the following statements? - The online module was easy to use	To what extent do you agree to the following statements? - All medical students should undertake this E-module during their training	What did you like the most about the E-module?	What were the things could be improved?	What other learning on sustainable healthcare would you value?	Any other comments
#########	#########	0	100	222	1	#########	R_129yKzQ2kj3CPzY	anonymous	EN	2	2	1	2	2	2	2	All levels of the NHS being more considerate of the implications of decisions and practices	2	2		2	2	1	2	Insight into wider environmental impacts	Feedback for incorrect answers	This was sufficient	Thank you
#########	#########	0	100	240	1	#########	R_2YfVUe8oco6Wruk	anonymous	EN	1	1	1	2	2	2	1	Minimising healthcare carbon footprint but maintaining optimum outcomes for patients	2	1		1	1	1	1	Easy to use, relevant, simple	Few spelling errors. Final question of chapter 3 quiz I answered correctly and it said it was wrong. E-learning is good but I feel a lot of students (myself included) often glaze over it and don't really take much in, having a proper lecture/discussion I think would be useful.	See above.	Thank you! I enjoyed this
#########	#########	0	100	289	1	#########	R_2l3vh3d7aqaTYbL	anonymous	EN	1	1	1	1	1	1	1	ensuring all avenues in healthcare are targeted toward reducing activities that negatively affect the environment	3	1		1	1	1	1	The interactiveness of it, glad it was not just writing on a page. The different types of learning (visual/audio) made it more interesting.	The hexagonal diagram about gases was confusing. I have a slight visual impairment which made it difficult.This diagram may also be difficult for colourblind students to read properly. Also some of the answers were not correct (i.e. i put the right answer and it came up as wrong, and then explained why the answer I had selected was right...). There were a few spelling mistakes in the subtitles of…	Advice on how to explain to patients the value of Co-benefits.
#########	#########	0	100	187	1	#########	R_1P744HpwFeynIrh	anonymous	EN	1	1	2	2	1	1	1	Safe and effective, carbon emission neutral, degrowth driven healthcare	1	1		2	1	1	1	Easy to use. Glad to see that the medical school is teaching more about climate change and our responsibilites as doctors towards sustainable healthcare.	Make it a mandatory module. Examine it in the KT. Incorporate it into the OSCE.	-	-
#########	#########	0	100	91	1	#########	R_1oEWiYt6dE3Yoqo	anonymous	EN	1	1	1	2	1	1	1	providing healthcare that also benefits the environment	2	1		1	1	1	1	working through examples	subtitles on all of the videos	any really
#########	#########	0	100	434	1	#########	R_32V2Qqv8WrAI0BV	anonymous	EN	1	1	1	1	1	1	1	the ability for health care to continue without overuse of resources or damage to the environment	3	1		1	1	1	1	chapter 1 particularly the videos and the facts about sharp bins	i dont think the sharp bins fact was referenced, a video summarising practical things you can do as a doctor (said by a doctor) at the end to reinforce it	what surgeries require single use gowns, whwn do i HAVE to use gloves and when is it avoidable,	even though I am probably more educated than most surrounding the environment as it is one of my hobbies to learn about, I still learnt many new things doing this course
#########	#########	0	100	326	1	#########	R_2tDxY7Rrn9LXaIL	anonymous	EN	2	1	1	2	2	1	1	Reducing the carbon footprint etc. of healthcare to benefit the environment and patients	2	1		2	1	1	1	Made me consider aspects I hadn't thought of before (e.g. how prevention could help reduce healthcare's carbon footprint), and good simple points that can be used in clinical practice (e.g. use powdered dry inhaler rather than MDI if clinically appropriate)	Some bits could have more detail / explanation
#########	#########	0	100	145	1	#########	R_33wZGUeid59Qd1s	anonymous	EN	2	1	2	2	1	2	2	Managing to mee the healthcare needs of the present population wiithout comprimising the health of populations in the future	2	1		2	2	2	2	The videos at the start	More pages, there was alot of information on each page
#########	#########	0	100	129	1	#########	R_vxBWAaq2zEdzkUp	anonymous	EN	2	1	1	2	2	2	1	Meeting the current health needs of the population without compromising the health needs of future generations	2	2		1	1	1	1	It was easy to complete	One of the quiz questions marked a correct question about primary driver of sustainable clinical practice as wrong	More detailed information and diet and other co-benefits	Really good :)
#########	#########	0	100	545	1	#########	R_xow3EWotl7S9QI1	anonymous	EN	1	1	3	2	2	2	2	Providing services with minimal environmental impact, and where this is unavoidable offsetting these with carbon negative activities	2	1		2	2	4	2	I liked the clear layout and structure, and the navigation was simple. I think the design was good but had some UI issues (see below). The use of multimedia was good and more engaging than just a wall of text.	- Quizzes should allow for re-clicking if you make an accidental selection - Health and social care carbon footprint should be to scale and each box should be fully readable - typos and grammar issues throughout e.g. "imapact", "exsist", "could we change have treatment plan", apostrophes etc. - perioperative clothing has no downsides listed, whereas the water impact of fibres is not negligible an…	I would value advice on balancing clinical judgement with sustainability. For example, switching to powder inhalers can have a clinical impact which outweighs the climate impact. How do clinicians make these decisions, and on what evidence base?	I think this is a really important topic and one that needs more focus in medical school curricula. This is a great initiative and I hope it becomes part of the curriculum! :)
#########	#########	0	100	186	1	#########	R_Tc30gvIWKMJKRUJ	anonymous	EN	1	1	1	2	1	2	2	Minimising damage to the environment within the clinical environment to prevent the effects of climate change on population health and service provision	2	1		2	2	1	1	Was easy to navigate, gave relevant information + up to date	In the Chapter 3 quiz, one of the answers marked as incorrect was actually correct
#########	#########	0	100	122	1	#########	R_3iJzJaxwsc2YZO4	anonymous	EN	2	2	1	2	2	2	2	DElivering care in a way that does not harm the planet and invests in the future of the planet's health	3	2		1	1	1	1	Great, very informative and references useful	Couldn't unclick answer options on quizzes	further opportunities e.g. research, audits and commercial projects	Thanks!
#########	#########	0	100	200	1	#########	R_231ZMgDsnFZsQ6g	anonymous	EN	2	1	2	2	2	2	2	providing healthcare that is beneficial to the patient as well as the environment	2	1		1	1	1	1	Interactive quizzes but no pressure to 'pass', interesting and engagin infographics	More examples in different settings as to how healthcare can be more sustainable e.g. GP, hospital etc.Found it difficult to 'deselect' answers in the quiz, might just be my computer though.
#########	#########	0	100	383	1	#########	R_r85tu9ur8K2Fs9X	anonymous	EN	1	1	1	1	1	1	1	considering alternative methods of providing care to reduce the carbon footprint, this includes empowering patients to improve their own health to reduce the need to access healthcare	3	1		1	1	1	1	it displayed the information in a form that was easy to read and engage with, was useful to have the sources to allow further reading	found the videos very useful so could include more of them over all the chapters	more online modules covering the content in more depth would be useful
#########	#########	0	100	2101	1	#########	R_24cODKaFRfsAsrV	anonymous	EN	1	1	1	2	2	2	2	Building on my previous definition, not just maintaining current practies/ treatments/ standards and improving them for future populations- but analysing the broader defintion of "sustainability" to our Earth and it's current state. How this impacts its population i.e. chapter 1 - climate change and its affects such as e.g. heatwave that can directly and indirectly impact health (death and wellbe…	5	4	Apologies, did this during work. I anticipate it would have taken me no longer than an hour (maybe 80 mins), had I sat and done it properly.	1	1	1	1	Accessibility - very easy to naviagte; text/ fonts/ colour scheme pleasant. Directed Learning - Learning outcomes stated at the beginning of each chapter (very specific, good for learning). Blended Learning - Use of videos, quizzes, online platform, text etc. Other - References provided for each section, could cmplete modules at own leisure.	Chapter 1 - American grammar for spelling "diarrhoea", stated "diarrheal diseases" rather than "diarrhoeal". Drought Table - Felt this could have had "waterborne disease" as indirect effect, as it is mentioned in video. Videos lagged (but this is probably just my internet!). Chapter 2 - Carbon footprint table for the heading "Other Manufactured Products" the text was cut off, therefore could not …	How we as medical students in our trust can get involved, what we can do to help, and what projects there are. The link to the Green Ward Competition was good, but as a third year I (personally) wouldn't know where to start. Also, on a local level in Brighton how policies differ between cities e.g. recycling (just a random example)- basically, when I arrived at uni from Liverpool, we could pretty…	Sorry if my comments seem harsh, I really did enjoy this, and believe it was pitched at a level easy for me, but think it would be more suited to 1st and 2nd years. However, I do feel we need more exercises like this, as we rarely learn about sustainability in medicine in our cirriculum, unless you sign up for extra talks put on by e.g. Global Health Society. So thank you! Wonderful module to tak…
#########	#########	0	100	459	1	#########	R_UQllSeTi58XIcYF	anonymous	EN	1	1	1	2	2	2	2	Everybody involved in healthcare, whether they are the patient, a care giver, a policy maker, a visitor or a member of the public, all have a vital role to play in ensuring we try to prevent needing the services in the first place, but when we do need healthcare, adjustments should be made to ensure the decision we make include the impact on the wider environment. Our healthcare decisions have a …	2	1		2	2	1	1	very informative and thought-provoking.	the slides were very busy and wordy	What over countries are doing well or not doing well at in terms of sustainable healthcare.
#########	#########	0	100	145	1	#########	R_cvdDTjzSl2PjGpz	anonymous	EN	1	1	2	1	1	1	1	use of resources responsibly and minimising waste	3	2		1	1	1	1	good mixed visual content e.g. videos, diagrams, text	i didn't know some of the acronyms e.g. HFC, MDI. could have a 'further reading' page too.	how medical instruments and clinical waste could be recycled
#########	#########	0	100	88	1	#########	R_2vZYrnFcEK5vGbY	anonymous	EN	2	2	1	2	2	2	2	It is very complex	2	2		2	2	2	2	It's an area we haven't been taught much about	N/a	Any!
#########	#########	0	100	451	1	#########	R_1NwxS9Uwn4OiZkn	anonymous	EN	1	1	1	2	1	2	1	Ensuring that high quality care and improved public health is delivered to the patient without exhausting natural resources and in a way that (if possible) can be done with a reduced carbon footprint. However, the patient should always be the priority.	2	1		1	1	1	1	Very clear and concise information. Enjoyed the quizzes at the end! Also thought the length was very manageable.	Nothing!	Sustainability at medical school? Or as a student doctor? Ways which we as individuals can help/ or help to increase sustainability on a more structural level.
#########	#########	0	100	301	1	#########	R_27VHiOYUsfpW1R9	anonymous	EN	2	1	2	2	2	2	2	Reduce the carbon footprint of the health service, encourage treatment plans that have co benefits to health and the environment	2	1		1	2	1	2	Videos on health implications of climate change	More guidance on sustainable healthcare at the individual healthcare professional level
#########	#########	0	100	6895	1	#########	R_roGjuEI4UIHfPNf	anonymous	EN	1	1	1	2	2	2	1	reducing carbon footprint of the health system, which in turn has co-benefits on global health	3	2		1	1	1	1	the module layout and colours were very engaging - meaning I really concentrated and tried to answer the rhetorical questions of each learning outcome myself prior to learning each section. I also liked how condensed the material was but still covered the essentials and particularly the links to the NHS but also worldwide issues	grammar/wording was a little confusing in places	more e-learning modules such as how and why a plant based diet/cutting out meat is beneficial for the environment	really enjoyed this module and would definitely invest my time into something similar again - very vital that we are educated about this very real 21st century crisis
#########	#########	0	100	360	1	#########	R_ptSKEjjE9CJ1TSV	anonymous	EN	1	1	1	2	2	2	2	Encourage behaviours and actions which promote the safekeeping of the environment while also promoting healthy behaviours. Promoting health co-benefits of climate change.	2	1		1	1	1	1	It is interactive which kept me engaged. The quizzes were really useful.	N/A
#########	#########	0	100	233	1	#########	R_u4boOITgYATmZC9	anonymous	EN	1	1	1	3	2	3	2	making changes to your practice in order to help reduce the impact on the environment	3	1		2	1	1	1	the quizzes after which chapter was it helped consolidate the knowledge	more informations into how we can help e.g how to dispose of sharps correctly	how we can help reduce the impact even us medical or foundation year doctors	This has been invaluable!! Thank you for creating and sharing this with us!
#########	#########	0	100	263	1	#########	R_1H1tok7Nl1N2g58	anonymous	EN	1	1	1	2	2	2	2	Ensuring that the carbon footprint of the NHS is reduced to improve patient care	3	1		1	1	1	1	The interactive diagrams	You could not change your answers on the online quiz	The ways that we as future junior doctors are able to help (as opposed to those in charge of services) reduce the NHS's carbon footprint	Amazing module that was really informative!
#########	#########	0	100	155	1	#########	R_1254HLTM39lBLr0	anonymous	EN	1	2	1	2	1	3	2	Looking at the many different ways in which healthcare can be adjusted to improve patient wellbeing as well as environmental impact	2	2		1	2	1	1	Really informative videos that were engaging	When i stopped and came back I had to refill the questionnaire oute	-
#########	#########	0	100	1377	1	#########	R_PzZi5unZsTzPzvH	anonymous	EN	1	1	1	2	2	2	2	with the principles discussed such as prevention, low carbon alternatives, self-care and patient empowerment and streamlined services- these are key to sustainable healthcare. Pitching services and decisions in a way that has co-benefits for both patient and the environment is another foundational aspect of sustainability	2	2		1	1	2	1	Fantastic resource! covered topics that hadn't been covered in such detail before. Case study in chapter 4 was very useful. Great that we can have access to this at a later stage if we'd like to access it again, and that all the resources are in one place :)	Quiz sometimes said wrong despite right answer being selected. Might be an idea to make more engaging quizzes that are pass/fail as motivation too. Loved the colour scheme that fit in with the med school but slightly confusing layout as the title was followed by what seemed like desired outcomes from that chapter, followed by seemingly a repeat of the info again but in different font and backgrou…	maybe ideas about what we as medical students can do to try and help the environmental crises and impacts on health? Despite the fantastic tips on how to bring patient empowerment, medication reviews, advice on home heating, etc into discussion with patients which were somewhat practical tips, as a student felt quite insignificant reading all the stats about large scale system flaws that are dama…	Fantastic resource that should be compulsory learning. We cover a lot of what you described, particularly the content of chapter 1, in our 'global health day' as part of one of the Year 4 modules (module 403). I understand module 403 is to be scrapped after the upcoming academic year (so won't be in effect as of 2021-22) and they may be eager to look for replacements for delivering that content i…
#########	#########	0	100	123	1	#########	R_3Gv8cv0ai7FVg3U	anonymous	EN	1	1	1	3	3	3	3	Taking steps to reduce the carbon footprint of heathcare	3	2		1	1	1	1	I liked the videos	Making the sections more interactive	Things we might be able to do as medical students
#########	#########	0	100	393	1	#########	R_3Oqqrll1vMoiV9m	anonymous	EN	1	1	1	2	1	2	1	Sustainability is creating a healthcare that uses the least possible resources and aims to produce the least possible carbon footprint to protect the environment (and to ultimately protect health of people worldwide)	2	1		1	1	2	1	Laid out in a logical manner and was very informative.	Perhaps include some links for further reading.One of the quiz questions had no explanation of the true answer.
#########	#########	0	100	181	1	#########	R_1BXylAg1tHCYo6o	anonymous	EN	1	1	1	2	2	2	2	Clinical practice involving prevention, patient empowerment, lean service delivery and low carbon alternatives	2	1		1	1	1	1	The use of diagrams and videos to support the text and the interactive element of it	I found the case useful as this put the previous information into context so perhaps a couple different cases could be used	Information regarding sustainable diets e.g. vegan/ vegetarian
#########	#########	0	100	438	1	#########	R_1iaKBBOWMmcN7zx	anonymous	EN	2	1	2	2	2	2	2	Whether all the pathways within healthcare, from pharmaceuticals, to uniforms, to electricity used in the wards, have a significant carbon footprint	1	1		1	1	2	1	The table about how different environmental factors affect different parts of one's health was very informative and well laid out.	There should be an option to pause the emodule and come back and resume at any time - right now, if I exit the module, the progress is lost and I have to go back to the beginning and do the pre-module questionnaire etc	Specifics on anaesthetics/ICU and sustainability
#########	#########	0	100	325	1	#########	R_3EhQVevhPcgtEch	anonymous	EN	1	1	1	1	1	1	1	Sustainability refers to implementing 4 core principles in clinical practice to benefit both the patient's health as well as reducing carbon emissions within the environment. These principles include prevention, education and promoting of health to make patient's more responsible for their own health, lean processes and using other alternatives less likely to incur large amounts of carbon emissio…	2	1		1	1	1	1	Simple to follow, great use of colours to draw readers in, information was provided into small chunks with useful factual information with no waffling but rather more direct and to the point	-	-	-
#########	#########	0	100	120	1	#########	R_3nUFzoRcYnFBT4B	anonymous	EN	1	1	1	2	2	2	2	Long term and beneficial changes	3	2		2	1	1	1	Videos	More quiz questions
#########	#########	0	100	118	1	#########	R_WvrGqiv4wQ0SPfP	anonymous	EN	1	1	1	2	2	2	2	reduce waste, improve health by encouraging health & environment co-benefiting strategies	5	3		1	1	1	1	Interactive, step-by-step, has quiz to test knowledge	some questions did not have feedback	unknown
